# Supplementary material for: Predictors for Uptake of Vaccines Offered during the Second Year of Life: Second Dose of Measles-Containing Vaccine and Meningococcal Serogroup A-Containing Vaccine, Ghana, 2020
Source: Vaccines (Basel). 2023 Sep 23;11(10):1515. doi: 10.3390/vaccines11101515 (PMC10611024; doi:10.3390/vaccines11101515)
Supplement: Supplementary file 1 [file vaccines-11-01515-s001.zip]

Archive with 1 entries (1 files):
- vaccines-2551085-supplementary.pdf
